# Supplementary material for: Analysis of Clinical Characteristics and Virus Strains Variation of Patients Infected With SARS-CoV-2 in Jiangsu Province—A Retrospective Study
Source: Front Public Health. 2021 Dec 24;9:791600. doi: 10.3389/fpubh.2021.791600 (PMC8739897; doi:10.3389/fpubh.2021.791600)
Supplement: Supplementary file 1 [file Table_1.XLSX]

## Sheet: 544 missense mutations
loc	ref	count	-	count	snv	count	Accumulate	annotation	variType	area	aa
291	A	163	-	0	T	1	1	gene-orf1ab	missense_variant	gene-orf1ab	p.Asn9Ile
328	A	165	-	0	C	1	1	gene-orf1ab	missense_variant	gene-orf1ab	p.Leu21Phe
329	C	165	-	0	A	1	1	gene-orf1ab	missense_variant	gene-orf1ab	p.Gln22Lys
330	A	165	-	0	G	1	1	gene-orf1ab	missense_variant	gene-orf1ab	p.Gln22Arg
350	C	165	-	0	T	1	1	gene-orf1ab	missense_variant	gene-orf1ab	p.Arg29Cys
443	G	164	-	0	A	1	1	gene-orf1ab	missense_variant	gene-orf1ab	p.Val60Ile
483	G	165	-	0	A	1	1	gene-orf1ab	missense_variant	gene-orf1ab	p.Arg73His
520	G	165	-	0	T	1	1	gene-orf1ab	missense_variant	gene-orf1ab	p.Met85Ile
593	C	165	-	0	T	1	1	gene-orf1ab	missense_variant	gene-orf1ab	p.His110Tyr
594	A	164	-	0	G	1	1	gene-orf1ab	missense_variant	gene-orf1ab	p.His110Arg
815	C	162	-	0	T	3	3	gene-orf1ab	missense_variant	gene-orf1ab	p.Arg184Cys
843	C	164	-	0	T	1	1	gene-orf1ab	missense_variant	gene-orf1ab	p.Pro193Leu
884	C	164	-	0	T	1	1	gene-orf1ab	missense_variant	gene-orf1ab	p.Arg207Cys
915	A	164	-	0	C	1	1	gene-orf1ab	missense_variant	gene-orf1ab	p.Glu217Ala
942	G	164	-	0	A	1	1	gene-orf1ab	missense_variant	gene-orf1ab	p.Arg226Lys
1048	G	163	-	0	T	2	2	gene-orf1ab	missense_variant	gene-orf1ab	p.Lys261Asn
1059	C	148	-	0	T	18	18	gene-orf1ab	missense_variant	gene-orf1ab	p.Thr265Ile
1148	G	165	-	0	T	1	1	gene-orf1ab	missense_variant	gene-orf1ab	p.Gly295Cys
1163	A	165	-	0	T	1	1	gene-orf1ab	missense_variant	gene-orf1ab	p.Ile300Phe
1191	C	165	-	0	T	1	1	gene-orf1ab	missense_variant	gene-orf1ab	p.Pro309Leu
1202	A	165	-	0	G	1	1	gene-orf1ab	missense_variant	gene-orf1ab	p.Asn313Asp
1236	A	164	-	0	T	1	1	gene-orf1ab	missense_variant	gene-orf1ab	p.Asp324Val
1350	A	163	-	0	T	1	1	gene-orf1ab	missense_variant	gene-orf1ab	p.Gln362Leu
1440	G	163	-	0	A	1	1	gene-orf1ab	missense_variant	gene-orf1ab	p.Gly392Asp
1481	T	163	-	0	C	1	1	gene-orf1ab	missense_variant	gene-orf1ab	p.Phe406Leu
1514	C	163	-	0	T	1	1	gene-orf1ab	missense_variant	gene-orf1ab	p.His417Tyr
1548	G	163	-	0	A	1	1	gene-orf1ab	missense_variant	gene-orf1ab	p.Ser428Asn
1747	G	164	-	0	T	2	2	gene-orf1ab	missense_variant	gene-orf1ab	p.Leu494Phe
1758	C	165	-	0	T	1	1	gene-orf1ab	missense_variant	gene-orf1ab	p.Ala498Val
1871	T	164	-	0	C	1	1	gene-orf1ab	missense_variant	gene-orf1ab	p.Phe536Leu
1895	G	164	-	0	T	1	1	gene-orf1ab	missense_variant	gene-orf1ab	p.Val544Leu
1967	A	164	-	0	G	1	1	gene-orf1ab	missense_variant	gene-orf1ab	p.Thr568Ala
2132	A	163	-	0	C	1	1	gene-orf1ab	missense_variant	gene-orf1ab	p.Lys623Gln
2206	A	164	-	0	T	1	1	gene-orf1ab	missense_variant	gene-orf1ab	p.Glu647Asp
2334	C	163	-	0	T	1	1	gene-orf1ab	missense_variant	gene-orf1ab	p.Ala690Val
2480	A	164	-	0	G	1	1	gene-orf1ab	missense_variant	gene-orf1ab	p.Ile739Val
2535	T	164	-	0	C	1	1	gene-orf1ab	missense_variant	gene-orf1ab	p.Val757Ala
2558	C	164	-	0	T	1	1	gene-orf1ab	missense_variant	gene-orf1ab	p.Pro765Ser
2632	G	162	-	0	A	2	2	gene-orf1ab	missense_variant	gene-orf1ab	p.Met789Ile
2676	C	164	-	0	T	1	1	gene-orf1ab	missense_variant	gene-orf1ab	p.Pro804Leu
2831	A	164	-	0	C	1	1	gene-orf1ab	missense_variant	gene-orf1ab	p.Lys856Gln
2891	G	165	-	0	A	1	1	gene-orf1ab	missense_variant	gene-orf1ab	p.Ala876Thr
3004	G	165	-	0	T	1	1	gene-orf1ab	missense_variant	gene-orf1ab	p.Glu913Asp
3015	C	165	-	0	T	1	1	gene-orf1ab	missense_variant	gene-orf1ab	p.Ala917Val
3020	C	165	-	0	T	1	1	gene-orf1ab	missense_variant	gene-orf1ab	p.His919Tyr
3084	A	165	-	0	G	1	1	gene-orf1ab	missense_variant	gene-orf1ab	p.Glu940Gly
3096	C	161	-	0	T	5	5	gene-orf1ab	missense_variant	gene-orf1ab	p.Ser944Leu
3140	C	164	-	0	T	2	2	gene-orf1ab	missense_variant	gene-orf1ab	p.Pro959Ser
3177	C	164	-	0	T	2	2	gene-orf1ab	missense_variant	gene-orf1ab	p.Pro971Leu
3250	G	164	-	0	T	2	2	gene-orf1ab	missense_variant	gene-orf1ab	p.Glu995Asp
3259	G	165	-	0	T	1	1	gene-orf1ab	missense_variant	gene-orf1ab	p.Gln998His
3267	C	153	-	0	T	13	13	gene-orf1ab	missense_variant	gene-orf1ab	p.Thr1001Ile
3518	G	165	-	0	T	1	1	gene-orf1ab	missense_variant	gene-orf1ab	p.Val1085Phe
3768	C	157	-	0	T	8	8	gene-orf1ab	missense_variant	gene-orf1ab	p.Thr1168Ile
3828	C	163	-	0	T	2	2	gene-orf1ab	missense_variant	gene-orf1ab	p.Ser1188Leu
3860	G	164	-	0	A	1	1	gene-orf1ab	missense_variant	gene-orf1ab	p.Val1199Ile
3923	C	163	-	0	T	1	1	gene-orf1ab	missense_variant	gene-orf1ab	p.Pro1220Ser
3984	C	163	-	0	T	1	1	gene-orf1ab	missense_variant	gene-orf1ab	p.Thr1240Ile
4002	C	163	-	0	T;G	1;1	2	gene-orf1ab	missense_variant;missense_variant	gene-orf1ab;gene-orf1ab	p.Thr1246Ile;p.Thr1246Ser
4071	C	165	-	0	T	1	1	gene-orf1ab	missense_variant	gene-orf1ab	p.Thr1269Ile
4103	A	165	-	0	G	1	1	gene-orf1ab	missense_variant	gene-orf1ab	p.Lys1280Glu
4158	C	165	-	0	T	1	1	gene-orf1ab	missense_variant	gene-orf1ab	p.Ala1298Val
4181	G	161	-	0	T	5	5	gene-orf1ab	missense_variant	gene-orf1ab	p.Ala1306Ser
4302	T	165	-	0	C	1	1	gene-orf1ab	missense_variant	gene-orf1ab	p.Leu1346Pro
4320	C	165	-	0	T	1	1	gene-orf1ab	missense_variant	gene-orf1ab	p.Ala1352Val
4346	T	165	-	0	C	1	1	gene-orf1ab	missense_variant	gene-orf1ab	p.Ser1361Pro
4390	G	164	-	0	T	2	2	gene-orf1ab	missense_variant	gene-orf1ab	p.Leu1375Phe
4455	C	165	-	0	T	1	1	gene-orf1ab	missense_variant	gene-orf1ab	p.Ala1397Val
4560	C	165	-	0	T	1	1	gene-orf1ab	missense_variant	gene-orf1ab	p.Ala1432Val
4761	A	164	-	0	G	1	1	gene-orf1ab	missense_variant	gene-orf1ab	p.Glu1499Gly
4800	A	164	-	0	G	1	1	gene-orf1ab	missense_variant	gene-orf1ab	p.Lys1512Arg
4919	A	164	-	0	G	1	1	gene-orf1ab	missense_variant	gene-orf1ab	p.Thr1552Ala
4926	A	164	-	0	G	1	1	gene-orf1ab	missense_variant	gene-orf1ab	p.Asp1554Gly
5025	C	162	-	0	T	1	1	gene-orf1ab	missense_variant	gene-orf1ab	p.Ser1587Leu
5063	G	162	-	0	A	1	1	gene-orf1ab	missense_variant	gene-orf1ab	p.Asp1600Asn
5165	T	162	-	0	C	1	1	gene-orf1ab	missense_variant	gene-orf1ab	p.Tyr1634His
5175	C	162	-	0	T	1	1	gene-orf1ab	missense_variant	gene-orf1ab	p.Thr1637Ile
5184	C	156	-	0	T	7	7	gene-orf1ab	missense_variant	gene-orf1ab	p.Pro1640Leu
5230	G	153	-	0	T	10	10	gene-orf1ab	missense_variant	gene-orf1ab	p.Lys1655Asn
5305	G	165	-	0	T	1	1	gene-orf1ab	missense_variant	gene-orf1ab	p.Leu1680Phe
5310	C	165	-	0	T	1	1	gene-orf1ab	missense_variant	gene-orf1ab	p.Thr1682Ile
5339	C	165	-	0	T	1	1	gene-orf1ab	missense_variant	gene-orf1ab	p.Pro1692Ser
5388	C	153	-	0	A	13	13	gene-orf1ab	missense_variant	gene-orf1ab	p.Ala1708Asp
5499	A	163	-	1	G	2	2	gene-orf1ab	missense_variant	gene-orf1ab	p.Lys1745Arg
5535	A	164	-	1	C	1	1	gene-orf1ab	missense_variant	gene-orf1ab	p.Gln1757Pro
5549	C	162	-	1	T	3	3	gene-orf1ab	missense_variant	gene-orf1ab	p.Leu1762Phe
5559	T	165	-	0	A	1	1	gene-orf1ab	missense_variant	gene-orf1ab	p.Val1765Glu
5561	G	165	-	0	A	1	1	gene-orf1ab	missense_variant	gene-orf1ab	p.Glu1766Lys
5562	A	165	-	0	G	1	1	gene-orf1ab	missense_variant	gene-orf1ab	p.Glu1766Gly
5563	A	165	-	0	T	1	1	gene-orf1ab	missense_variant	gene-orf1ab	p.Glu1766Asp
5565	C	165	-	0	T	1	1	gene-orf1ab	missense_variant	gene-orf1ab	p.Ala1767Val
5567	G	165	-	0	C	1	1	gene-orf1ab	missense_variant	gene-orf1ab	p.Val1768Leu
5568	T	165	-	0	C	1	1	gene-orf1ab	missense_variant	gene-orf1ab	p.Val1768Ala
5574	A	165	-	0	G	1	1	gene-orf1ab	missense_variant	gene-orf1ab	p.Tyr1770Cys
5648	A	163	-	0	C	2	2	gene-orf1ab	missense_variant	gene-orf1ab	p.Lys1795Gln
5907	C	164	-	0	T	2	2	gene-orf1ab	missense_variant	gene-orf1ab	p.Thr1881Ile
5924	G	165	-	0	A	1	1	gene-orf1ab	missense_variant	gene-orf1ab	p.Val1887Ile
6012	C	163	-	0	T	1	1	gene-orf1ab	missense_variant	gene-orf1ab	p.Pro1916Leu
6026	C	163	-	0	T	1	1	gene-orf1ab	missense_variant	gene-orf1ab	p.Pro1921Ser
6092	C	161	-	0	A	3	3	gene-orf1ab	missense_variant	gene-orf1ab	p.Gln1943Lys
6207	A	164	-	0	G	2	2	gene-orf1ab	missense_variant	gene-orf1ab	p.Lys1981Arg
6310	C	164	-	0	A	1	1	gene-orf1ab	missense_variant	gene-orf1ab	p.Ser2015Arg
6312	C	165	-	0	A	1	1	gene-orf1ab	missense_variant	gene-orf1ab	p.Thr2016Lys
6402	C	161	-	0	T	5	5	gene-orf1ab	missense_variant	gene-orf1ab	p.Pro2046Leu
6531	A	164	-	0	C	1	1	gene-orf1ab	missense_variant	gene-orf1ab	p.Glu2089Ala
6594	C	163	-	0	A	1	1	gene-orf1ab	missense_variant	gene-orf1ab	p.Pro2110His
6612	T	163	-	0	C	1	1	gene-orf1ab	missense_variant	gene-orf1ab	p.Val2116Ala
6617	G	163	-	0	C	1	1	gene-orf1ab	missense_variant	gene-orf1ab	p.Gly2118Arg
6622	G	163	-	0	T	1	1	gene-orf1ab	missense_variant	gene-orf1ab	p.Leu2119Phe
6656	A	163	-	0	G	1	1	gene-orf1ab	missense_variant	gene-orf1ab	p.Asn2131Asp
6726	C	163	-	0	T	2	2	gene-orf1ab	missense_variant	gene-orf1ab	p.Thr2154Ile
6828	C	161	-	0	G	4	4	gene-orf1ab	missense_variant	gene-orf1ab	p.Ser2188Cys
6832	A	162	-	0	C	3	3	gene-orf1ab	missense_variant	gene-orf1ab	p.Arg2189Ser
6834	T	161	-	0	A	4	4	gene-orf1ab	missense_variant	gene-orf1ab	p.Ile2190Asn
6936	C	161	-	0	T	1	1	gene-orf1ab	missense_variant	gene-orf1ab	p.Ser2224Phe
6954	T	151	-	0	C	11	11	gene-orf1ab	missense_variant	gene-orf1ab	p.Ile2230Thr
7008	C	161	-	0	T	1	1	gene-orf1ab	missense_variant	gene-orf1ab	p.Ala2248Val
7029	C	161	-	0	T	1	1	gene-orf1ab	missense_variant	gene-orf1ab	p.Ser2255Phe
7032	A	163	-	0	G	1	1	gene-orf1ab	missense_variant	gene-orf1ab	p.Asn2256Ser
7034	T	164	-	0	G	1	1	gene-orf1ab	missense_variant	gene-orf1ab	p.Leu2257Val
7042	G	164	-	0	T	1	1	gene-orf1ab	missense_variant	gene-orf1ab	p.Met2259Ile
7113	C	163	-	0	T	1	1	gene-orf1ab	missense_variant	gene-orf1ab	p.Thr2283Ile
7124	C	157	-	0	T	6	6	gene-orf1ab	missense_variant	gene-orf1ab	p.Pro2287Ser
7305	T	164	-	0	G;C	1;1	2	gene-orf1ab	missense_variant;missense_variant	gene-orf1ab;gene-orf1ab	p.Met2347Arg;p.Met2347Thr
7385	A	164	-	0	C	1	1	gene-orf1ab	missense_variant	gene-orf1ab	p.Met2374Leu
7424	T	164	-	0	G	1	1	gene-orf1ab	missense_variant	gene-orf1ab	p.Phe2387Val
7743	G	161	-	0	T	2	2	gene-orf1ab	missense_variant	gene-orf1ab	p.Ser2493Ile
7798	G	162	-	0	T	1	1	gene-orf1ab	missense_variant	gene-orf1ab	p.Lys2511Asn
7815	C	162	-	0	T	1	1	gene-orf1ab	missense_variant	gene-orf1ab	p.Ser2517Phe
7923	C	162	-	0	T	1	1	gene-orf1ab	missense_variant	gene-orf1ab	p.Ser2553Phe
7934	G	162	-	0	T	1	1	gene-orf1ab	missense_variant	gene-orf1ab	p.Ala2557Ser
7937	T	162	-	0	C	1	1	gene-orf1ab	missense_variant	gene-orf1ab	p.Ser2558Pro
8090	C	164	-	0	T	1	1	gene-orf1ab	missense_variant	gene-orf1ab	p.Leu2609Phe
8109	C	163	-	0	T	2	2	gene-orf1ab	missense_variant	gene-orf1ab	p.Thr2615Ile
8131	G	164	-	0	T	1	1	gene-orf1ab	missense_variant	gene-orf1ab	p.Lys2622Asn
8139	C	164	-	0	T	1	1	gene-orf1ab	missense_variant	gene-orf1ab	p.Ser2625Phe
8371	G	163	-	0	T	1	1	gene-orf1ab	missense_variant	gene-orf1ab	p.Gln2702His
8382	G	163	-	0	T	1	1	gene-orf1ab	missense_variant	gene-orf1ab	p.Ser2706Ile
8655	C	164	-	0	T	1	1	gene-orf1ab	missense_variant	gene-orf1ab	p.Ser2797Phe
8695	G	164	-	0	T	1	1	gene-orf1ab	missense_variant	gene-orf1ab	p.Lys2810Asn
9053	G	160	-	0	T	5	5	gene-orf1ab	missense_variant	gene-orf1ab	p.Val2930Leu
9195	C	164	-	0	T	1	1	gene-orf1ab	missense_variant	gene-orf1ab	p.Thr2977Ile
9203	G	164	-	0	A	1	1	gene-orf1ab	missense_variant	gene-orf1ab	p.Asp2980Asn
9209	G	165	-	0	C	1	1	gene-orf1ab	missense_variant	gene-orf1ab	p.Glu2982Gln
9246	C	165	-	0	T	1	1	gene-orf1ab	missense_variant	gene-orf1ab	p.Ala2994Val
9477	T	165	-	0	A	1	1	gene-orf1ab	missense_variant	gene-orf1ab	p.Phe3071Tyr
9526	G	163	-	0	T	3	3	gene-orf1ab	missense_variant	gene-orf1ab	p.Met3087Ile
9714	C	165	-	0	T	1	1	gene-orf1ab	missense_variant	gene-orf1ab	p.Thr3150Ile
9867	T	163	-	0	C	2	2	gene-orf1ab	missense_variant	gene-orf1ab	p.Leu3201Pro
9870	C	164	-	0	T	1	1	gene-orf1ab	missense_variant	gene-orf1ab	p.Thr3202Met
9891	C	164	-	0	T	1	1	gene-orf1ab	missense_variant	gene-orf1ab	p.Ala3209Val
9924	C	163	-	0	T	2	2	gene-orf1ab	missense_variant	gene-orf1ab	p.Ala3220Val
9928	G	164	-	0	T	1	1	gene-orf1ab	missense_variant	gene-orf1ab	p.Met3221Ile
9956	T	164	-	0	A	1	1	gene-orf1ab	missense_variant	gene-orf1ab	p.Cys3231Ser
10029	C	158	-	0	T	7	7	gene-orf1ab	missense_variant	gene-orf1ab	p.Thr3255Ile
10097	G	165	-	0	A	1	1	gene-orf1ab	missense_variant	gene-orf1ab	p.Gly3278Ser
10323	A	152	-	0	G	13	13	gene-orf1ab	missense_variant	gene-orf1ab	p.Lys3353Arg
10376	C	162	-	0	T	3	3	gene-orf1ab	missense_variant	gene-orf1ab	p.Pro3371Ser
10435	A	164	-	0	T	1	1	gene-orf1ab	missense_variant	gene-orf1ab	p.Gln3390His
10440	C	164	-	0	T	1	1	gene-orf1ab	missense_variant	gene-orf1ab	p.Ala3392Val
10523	G	164	-	0	C	1	1	gene-orf1ab	missense_variant	gene-orf1ab	p.Val3420Leu
10634	G	164	-	0	A	1	1	gene-orf1ab	missense_variant	gene-orf1ab	p.Ala3457Thr
10977	C	164	-	0	T	1	1	gene-orf1ab	missense_variant	gene-orf1ab	p.Ala3571Val
11083	G	153	-	1	T	11	11	gene-orf1ab	missense_variant	gene-orf1ab	p.Leu3606Phe
11117	A	164	-	0	G	1	1	gene-orf1ab	missense_variant	gene-orf1ab	p.Ile3618Val
11124	C	164	-	0	T	1	1	gene-orf1ab	missense_variant	gene-orf1ab	p.Ala3620Val
11132	G	162	-	0	T	3	3	gene-orf1ab	missense_variant	gene-orf1ab	p.Ala3623Ser
11195	C	161	-	0	T	4	4	gene-orf1ab	missense_variant	gene-orf1ab	p.Leu3644Phe
11201	A	160	-	0	G	5	5	gene-orf1ab	missense_variant	gene-orf1ab	p.Thr3646Ala
11230	G	164	-	0	T	1	1	gene-orf1ab	missense_variant	gene-orf1ab	p.Met3655Ile
11272	G	164	-	0	A	1	1	gene-orf1ab	missense_variant	gene-orf1ab	p.Met3669Ile
11299	G	164	-	0	T	1	1	gene-orf1ab	missense_variant	gene-orf1ab	p.Lys3678Asn
11308	C	165	-	0	A	1	1	gene-orf1ab	missense_variant	gene-orf1ab	p.Asp3681Glu
11414	C	165	-	0	T	1	1	gene-orf1ab	missense_variant	gene-orf1ab	p.Leu3717Phe
11417	G	163	-	0	T	3	3	gene-orf1ab	missense_variant	gene-orf1ab	p.Val3718Phe
11418	T	165	-	0	C	1	1	gene-orf1ab	missense_variant	gene-orf1ab	p.Val3718Ala
11430	A	165	-	0	G	1	1	gene-orf1ab	missense_variant	gene-orf1ab	p.Tyr3722Cys
11514	C	165	-	0	T	1	1	gene-orf1ab	missense_variant	gene-orf1ab	p.Thr3750Ile
11804	G	162	-	0	A	1	1	gene-orf1ab	missense_variant	gene-orf1ab	p.Val3847Ile
11865	G	163	-	0	A	1	1	gene-orf1ab	missense_variant	gene-orf1ab	p.Cys3867Tyr
11916	C	164	-	0	T	1	1	gene-orf1ab	missense_variant	gene-orf1ab	p.Ser3884Leu
11919	C	164	-	0	T	1	1	gene-orf1ab	missense_variant	gene-orf1ab	p.Ser3885Phe
12008	C	163	-	0	T	2	2	gene-orf1ab	missense_variant	gene-orf1ab	p.Leu3915Phe
12053	C	164	-	0	T	1	1	gene-orf1ab	missense_variant	gene-orf1ab	p.Leu3930Phe
12317	T	163	-	0	G	1	1	gene-orf1ab	missense_variant	gene-orf1ab	p.Ser4018Ala
12318	C	163	-	0	T	1	1	gene-orf1ab	missense_variant	gene-orf1ab	p.Ser4018Phe
12525	C	163	-	0	T	1	1	gene-orf1ab	missense_variant	gene-orf1ab	p.Thr4087Ile
12657	T	163	-	0	C	1	1	gene-orf1ab	missense_variant	gene-orf1ab	p.Leu4131Ser
12789	C	165	-	0	T	1	1	gene-orf1ab	missense_variant	gene-orf1ab	p.Thr4175Ile
12870	C	165	-	0	T	1	1	gene-orf1ab	missense_variant	gene-orf1ab	p.Thr4202Ile
12885	C	165	-	0	T	1	1	gene-orf1ab	missense_variant	gene-orf1ab	p.Thr4207Ile
12942	A	165	-	0	T	1	1	gene-orf1ab	missense_variant	gene-orf1ab	p.Lys4226Met
13083	C	165	-	0	G	1	1	gene-orf1ab	missense_variant	gene-orf1ab	p.Ala4273Gly
13119	C	164	-	0	T	1	1	gene-orf1ab	missense_variant	gene-orf1ab	p.Ala4285Val
13188	T	164	-	0	C	1	1	gene-orf1ab	missense_variant	gene-orf1ab	p.Ile4308Thr
13536	C	163	-	0	T	1	1	gene-orf1ab	missense_variant	gene-orf1ab	p.Thr4424Ile
13554	C	163	-	0	T	1	1	gene-orf1ab	missense_variant	gene-orf1ab	p.Thr4430Ile
13571	G	163	-	0	T	1	1	gene-orf1ab	missense_variant	gene-orf1ab	p.Val4436Phe
13809	A	164	-	0	G	1	1	gene-orf1ab	missense_variant	gene-orf1ab	p.Gln4515Arg
13851	T	164	-	0	C	1	1	gene-orf1ab	missense_variant	gene-orf1ab	p.Val4529Ala
13860	C	163	-	0	T	2	2	gene-orf1ab	missense_variant	gene-orf1ab	p.Thr4532Ile
13993	G	163	-	0	T	3	3	gene-orf1ab	missense_variant	gene-orf1ab	p.Lys4576Asn
14043	T	165	-	0	C	1	1	gene-orf1ab	missense_variant	gene-orf1ab	p.Leu4593Ser
14382	T	165	-	0	C	1	1	gene-orf1ab	missense_variant	gene-orf1ab	p.Met4706Thr
14481	C	163	-	0	T	1	1	gene-orf1ab	missense_variant	gene-orf1ab	p.Thr4739Ile
14512	G	165	-	0	T	1	1	gene-orf1ab	missense_variant	gene-orf1ab	p.Arg4749Ser
14676	C	150	-	0	T	15	15	gene-orf1ab	missense_variant	gene-orf1ab	p.Pro4804Leu
14694	C	163	-	0	T	2	2	gene-orf1ab	missense_variant	gene-orf1ab	p.Thr4810Ile
14805	C	158	-	0	T	7	7	gene-orf1ab	missense_variant	gene-orf1ab	p.Thr4847Ile
14889	C	165	-	0	T	1	1	gene-orf1ab	missense_variant	gene-orf1ab	p.Thr4875Met
14922	C	163	-	0	T	2	2	gene-orf1ab	missense_variant	gene-orf1ab	p.Ser4886Leu
15096	T	158	-	0	C	7	7	gene-orf1ab	missense_variant	gene-orf1ab	p.Ile4944Thr
15180	C	165	-	0	T	1	1	gene-orf1ab	missense_variant	gene-orf1ab	p.Pro4972Leu
15216	C	165	-	0	T	1	1	gene-orf1ab	missense_variant	gene-orf1ab	p.Ala4984Val
15237	C	165	-	0	T	1	1	gene-orf1ab	missense_variant	gene-orf1ab	p.Thr4991Ile
15240	C	165	-	0	T	1	1	gene-orf1ab	missense_variant	gene-orf1ab	p.Thr4992Ile
15279	C	153	-	0	T	12	12	gene-orf1ab	missense_variant	gene-orf1ab	p.Thr5005Ile
15324	C	164	-	0	T	1	1	gene-orf1ab	missense_variant	gene-orf1ab	p.Thr5020Ile
15380	G	163	-	0	T	2	2	gene-orf1ab	missense_variant	gene-orf1ab	p.Ala5039Ser
15438	G	164	-	0	T	1	1	gene-orf1ab	missense_variant	gene-orf1ab	p.Trp5058Leu
15540	C	164	-	0	T	2	2	gene-orf1ab	missense_variant	gene-orf1ab	p.Ser5092Leu
15548	A	165	-	0	T	1	1	gene-orf1ab	missense_variant	gene-orf1ab	p.Met5095Leu
15552	T	165	-	0	C	1	1	gene-orf1ab	missense_variant	gene-orf1ab	p.Leu5096Ser
15579	C	165	-	0	T	1	1	gene-orf1ab	missense_variant	gene-orf1ab	p.Thr5105Ile
15668	A	164	-	0	T	2	2	gene-orf1ab	missense_variant	gene-orf1ab	p.Met5135Leu
15720	C	164	-	0	T	2	2	gene-orf1ab	missense_variant	gene-orf1ab	p.Thr5152Met
15921	G	165	-	0	T	1	1	gene-orf1ab	missense_variant	gene-orf1ab	p.Cys5219Phe
16176	T	153	-	0	C	13	13	gene-orf1ab	missense_variant	gene-orf1ab	p.Leu5304Pro
16323	C	160	-	0	T	5	5	gene-orf1ab	missense_variant	gene-orf1ab	p.Ala5353Val
16338	C	164	-	0	T	1	1	gene-orf1ab	missense_variant	gene-orf1ab	p.Ser5358Leu
16377	G	164	-	0	T	1	1	gene-orf1ab	missense_variant	gene-orf1ab	p.Arg5371Leu
16466	C	160	-	0	T	6	6	gene-orf1ab	missense_variant	gene-orf1ab	p.His5401Tyr
16684	G	161	-	0	A	1	1	gene-orf1ab	missense_variant	gene-orf1ab	p.Met5473Ile
16733	C	161	-	0	T	1	1	gene-orf1ab	missense_variant	gene-orf1ab	p.His5490Tyr
16741	G	160	-	0	T	2	2	gene-orf1ab	missense_variant	gene-orf1ab	p.Lys5492Asn
16848	C	164	-	0	T	1	1	gene-orf1ab	missense_variant	gene-orf1ab	p.Thr5528Ile
16852	G	163	-	0	T	2	2	gene-orf1ab	missense_variant	gene-orf1ab	p.Met5529Ile
16889	A	162	-	0	G	3	3	gene-orf1ab	missense_variant	gene-orf1ab	p.Asn5542Asp
17010	C	164	-	0	T	1	1	gene-orf1ab	missense_variant	gene-orf1ab	p.Ser5582Phe
17019	G	162	-	0	T	3	3	gene-orf1ab	missense_variant	gene-orf1ab	p.Ser5585Ile
17112	T	165	-	0	C	1	1	gene-orf1ab	missense_variant	gene-orf1ab	p.Leu5616Pro
17223	A	165	-	0	G	1	1	gene-orf1ab	missense_variant	gene-orf1ab	p.Asn5653Ser
17247	T	163	-	0	C	3	3	gene-orf1ab	missense_variant	gene-orf1ab	p.Val5661Ala
17259	G	163	-	0	T	3	3	gene-orf1ab	missense_variant	gene-orf1ab	p.Ser5665Ile
17423	A	165	-	0	G	1	1	gene-orf1ab	missense_variant	gene-orf1ab	p.Met5720Val
17615	A	164	-	0	G	1	1	gene-orf1ab	missense_variant	gene-orf1ab	p.Ser5784Gly
17659	T	164	-	0	G	1	1	gene-orf1ab	missense_variant	gene-orf1ab	p.Cys5798Trp
17678	C	164	-	0	T	1	1	gene-orf1ab	missense_variant	gene-orf1ab	p.Arg5805Cys
17733	C	165	-	0	T	1	1	gene-orf1ab	missense_variant	gene-orf1ab	p.Ser5823Phe
17970	T	156	-	0	C	10	10	gene-orf1ab	missense_variant	gene-orf1ab	p.Ile5902Thr
18027	G	164	-	0	T	2	2	gene-orf1ab	missense_variant	gene-orf1ab	p.Trp5921Leu
18060	C	163	-	0	T	2	2	gene-orf1ab	missense_variant	gene-orf1ab	p.Ser5932Phe
18079	G	163	-	0	T	1	1	gene-orf1ab	missense_variant	gene-orf1ab	p.Arg5938Ser
18114	A	159	-	0	G	5	5	gene-orf1ab	missense_variant	gene-orf1ab	p.His5950Arg
18129	C	161	-	0	T	3	3	gene-orf1ab	missense_variant	gene-orf1ab	p.Thr5955Ile
18255	G	163	-	0	T	1	1	gene-orf1ab	missense_variant	gene-orf1ab	p.Cys5997Phe
18399	A	160	-	0	G	1	1	gene-orf1ab	missense_variant	gene-orf1ab	p.Tyr6045Cys
18412	G	160	-	0	T	1	1	gene-orf1ab	missense_variant	gene-orf1ab	p.Met6049Ile
18486	C	160	-	0	T	1	1	gene-orf1ab	missense_variant	gene-orf1ab	p.Ser6074Leu
18570	C	160	-	0	T	1	1	gene-orf1ab	missense_variant	gene-orf1ab	p.Ser6102Phe
18672	T	165	-	0	C	1	1	gene-orf1ab	missense_variant	gene-orf1ab	p.Ile6136Thr
18744	C	163	-	0	T	2	2	gene-orf1ab	missense_variant	gene-orf1ab	p.Thr6160Met
18801	A	164	-	0	G	1	1	gene-orf1ab	missense_variant	gene-orf1ab	p.Lys6179Arg
18828	C	164	-	0	T	1	1	gene-orf1ab	missense_variant	gene-orf1ab	p.Ser6188Phe
18859	G	164	-	0	T	1	1	gene-orf1ab	missense_variant	gene-orf1ab	p.Met6198Ile
18912	C	165	-	0	A	1	1	gene-orf1ab	missense_variant	gene-orf1ab	p.Thr6216Asn
18936	T	164	-	0	C	2	2	gene-orf1ab	missense_variant	gene-orf1ab	p.Leu6224Ser
18950	A	165	-	0	G	1	1	gene-orf1ab	missense_variant	gene-orf1ab	p.Arg6229Gly
18998	C	163	-	0	T	3	3	gene-orf1ab	missense_variant	gene-orf1ab	p.His6245Tyr
19101	G	164	-	0	T	2	2	gene-orf1ab	missense_variant	gene-orf1ab	p.Ser6279Ile
19164	C	164	-	0	T	2	2	gene-orf1ab	missense_variant	gene-orf1ab	p.Thr6300Ile
19185	C	164	-	0	T	2	2	gene-orf1ab	missense_variant	gene-orf1ab	p.Ala6307Val
19263	C	165	-	0	T	1	1	gene-orf1ab	missense_variant	gene-orf1ab	p.Thr6333Ile
19269	C	164	-	0	T	1	1	gene-orf1ab	missense_variant	gene-orf1ab	p.Thr6335Ile
19296	G	164	-	0	A	1	1	gene-orf1ab	missense_variant	gene-orf1ab	p.Cys6344Tyr
19386	C	156	-	3	T	1	1	gene-orf1ab	missense_variant	gene-orf1ab	p.Thr6374Ile
19524	C	156	-	1	T	2	2	gene-orf1ab	missense_variant	gene-orf1ab	p.Ser6420Leu
19545	C	157	-	2	T	1	1	gene-orf1ab	missense_variant	gene-orf1ab	p.Ser6427Phe
19565	G	164	-	1	T	1	1	gene-orf1ab	missense_variant	gene-orf1ab	p.Gly6434Trp
19586	C	163	-	0	T	3	3	gene-orf1ab	missense_variant	gene-orf1ab	p.Leu6441Phe
19816	G	165	-	0	T	1	1	gene-orf1ab	missense_variant	gene-orf1ab	p.Gln6517His
19839	T	164	-	0	C	2	2	gene-orf1ab	missense_variant	gene-orf1ab	p.Ile6525Thr
19894	G	165	-	0	T	1	1	gene-orf1ab	missense_variant	gene-orf1ab	p.Met6543Ile
19908	A	165	-	0	G	1	1	gene-orf1ab	missense_variant	gene-orf1ab	p.Tyr6548Cys
20060	G	162	-	0	T	1	1	gene-orf1ab	missense_variant	gene-orf1ab	p.Val6599Leu
20078	C	162	-	0	T	1	1	gene-orf1ab	missense_variant	gene-orf1ab	p.His6605Tyr
20100	T	161	-	0	C	2	2	gene-orf1ab	missense_variant	gene-orf1ab	p.Leu6612Pro
20292	G	160	-	0	A	2	2	gene-orf1ab	missense_variant	gene-orf1ab	p.Gly6676Asp
20309	A	153	-	0	C	9	9	gene-orf1ab	missense_variant	gene-orf1ab	p.Met6682Leu
20436	C	160	-	0	T	2	2	gene-orf1ab	missense_variant	gene-orf1ab	p.Thr6724Ile
20530	G	163	-	0	C	2	2	gene-orf1ab	missense_variant	gene-orf1ab	p.Leu6755Phe
20532	A	164	-	0	G	1	1	gene-orf1ab	missense_variant	gene-orf1ab	p.Lys6756Arg
20628	C	164	-	0	T	1	1	gene-orf1ab	missense_variant	gene-orf1ab	p.Ala6788Val
20823	C	165	-	0	T	1	1	gene-orf1ab	missense_variant	gene-orf1ab	p.Thr6853Ile
20844	C	164	-	0	T	2	2	gene-orf1ab	missense_variant	gene-orf1ab	p.Pro6860Leu
20936	C	162	-	0	T	1	1	gene-orf1ab	missense_variant	gene-orf1ab	p.Arg6891Cys
20937	G	162	-	0	T	1	1	gene-orf1ab	missense_variant	gene-orf1ab	p.Arg6891Leu
21057	C	162	-	0	T	1	1	gene-orf1ab	missense_variant	gene-orf1ab	p.Thr6931Ile
21104	T	164	-	0	C	1	1	gene-orf1ab	missense_variant	gene-orf1ab	p.Phe6947Leu
21123	G	164	-	0	T	1	1	gene-orf1ab	missense_variant	gene-orf1ab	p.Gly6953Val
21255	G	154	-	1	T;C	1;7	8	gene-orf1ab	missense_variant;missense_variant	gene-orf1ab;gene-orf1ab	p.Arg6997Leu;p.Arg6997Pro
21273	T	162	-	0	G	1	1	gene-orf1ab	missense_variant	gene-orf1ab	p.Phe7003Cys
21306	C	162	-	0	T	1	1	gene-orf1ab	missense_variant	gene-orf1ab	p.Ala7014Val
21575	C	162	-	0	T	2	2	gene-S	missense_variant	gene-S	p.Leu5Phe
21597	C	161	-	0	T	3	3	gene-S	missense_variant	gene-S	p.Ser12Phe
21600	G	163	-	0	C	1	1	gene-S	missense_variant	gene-S	p.Ser13Thr
21608	G	163	-	0	A	1	1	gene-S	missense_variant	gene-S	p.Val16Ile
21614	C	162	-	0	T	2	2	gene-S	missense_variant	gene-S	p.Leu18Phe
21618	C	158	-	0	G	6	6	gene-S	missense_variant	gene-S	p.Thr19Arg
21621	C	162	-	0	A	2	2	gene-S	missense_variant	gene-S	p.Thr20Asn
21638	C	162	-	0	T	2	2	gene-S	missense_variant	gene-S	p.Pro26Ser
21641	G	154	-	0	T	10	10	gene-S	missense_variant	gene-S	p.Ala27Ser
21707	C	164	-	0	T	2	2	gene-S	missense_variant	gene-S	p.His49Tyr
21786	G	165	-	0	T	1	1	gene-S	missense_variant	gene-S	p.Gly75Val
21789	C	165	-	0	T	1	1	gene-S	missense_variant	gene-S	p.Thr76Ile
21793	G	165	-	0	T	1	1	gene-S	missense_variant	gene-S	p.Lys77Asn
21801	A	156	-	0	C	10	10	gene-S	missense_variant	gene-S	p.Asp80Ala
21846	C	164	-	0	T	2	2	gene-S	missense_variant	gene-S	p.Thr95Ile
21855	C	165	-	0	T	1	1	gene-S	missense_variant	gene-S	p.Ser98Phe
21974	G	164	-	0	T	2	2	gene-S	missense_variant	gene-S	p.Asp138Tyr
21987	G	160	-	0	A	6	6	gene-S	missense_variant	gene-S	p.Gly142Asp
21995	T	165	-	0	C	1	1	gene-S	missense_variant	gene-S	p.Tyr145His
22014	G	164	-	0	A	2	2	gene-S	missense_variant	gene-S	p.Ser151Asn
22020	T	163	-	0	C	3	3	gene-S	missense_variant	gene-S	p.Met153Thr
22132	G	160	-	1	T	2	2	gene-S	missense_variant	gene-S	p.Arg190Ser
22151	A	161	-	1	G	1	1	gene-S	missense_variant	gene-S	p.Ile197Val
22206	A	152	-	1	G	10	10	gene-S	missense_variant	gene-S	p.Asp215Gly
22212	C	161	-	1	G	1	1	gene-S	missense_variant	gene-S	p.Pro217Arg
22215	A	161	-	1	G	1	1	gene-S	missense_variant	gene-S	p.Gln218Arg
22227	C	153	-	1	T	9	9	gene-S	missense_variant	gene-S	p.Ala222Val
22299	G	165	-	0	A	1	1	gene-S	missense_variant	gene-S	p.Arg246Lys
22300	A	165	-	0	T	1	1	gene-S	missense_variant	gene-S	p.Arg246Ser
22301	A	165	-	0	T	1	1	gene-S	missense_variant	gene-S	p.Ser247Cys
22302	G	165	-	0	C	1	1	gene-S	missense_variant	gene-S	p.Ser247Thr
22305	A	165	-	0	C	1	1	gene-S	missense_variant	gene-S	p.Tyr248Ser
22308	T	165	-	0	C	1	1	gene-S	missense_variant	gene-S	p.Leu249Ser
22310	A	165	-	0	G	1	1	gene-S	missense_variant	gene-S	p.Thr250Ala
22313	C	165	-	0	T	1	1	gene-S	missense_variant	gene-S	p.Pro251Ser
22314	C	165	-	0	G	1	1	gene-S	missense_variant	gene-S	p.Pro251Arg
22316	G	165	-	0	A	1	1	gene-S	missense_variant	gene-S	p.Gly252Ser
22317	G	165	-	0	A	1	1	gene-S	missense_variant	gene-S	p.Gly252Asp
22319	G	165	-	0	A	1	1	gene-S	missense_variant	gene-S	p.Asp253Asn
22320	A	165	-	0	G	1	1	gene-S	missense_variant	gene-S	p.Asp253Gly
22323	C	164	-	0	T	2	2	gene-S	missense_variant	gene-S	p.Ser254Phe
22341	C	155	-	5	T	1	1	gene-S	missense_variant	gene-S	p.Ala260Val
22343	G	155	-	5	C	1	1	gene-S	missense_variant	gene-S	p.Gly261Arg
22344	G	155	-	5	T	1	1	gene-S	missense_variant	gene-S	p.Gly261Val
22346	G	152	-	5	T;C	3;1	4	gene-S	missense_variant;missense_variant	gene-S;gene-S	p.Ala262Ser;p.Ala262Pro
22347	C	155	-	5	T	1	1	gene-S	missense_variant	gene-S	p.Ala262Val
22356	A	154	-	6	G	1	1	gene-S	missense_variant	gene-S	p.Tyr265Cys
22376	C	157	-	4	A	1	1	gene-S	missense_variant	gene-S	p.Pro272Thr
22377	C	154	-	4	T	4	4	gene-S	missense_variant	gene-S	p.Pro272Leu
22380	G	156	-	4	C	1	1	gene-S	missense_variant	gene-S	p.Arg273Thr
22508	T	156	-	3	A	1	1	gene-S	missense_variant	gene-S	p.Ser316Thr
22509	C	155	-	3	T	1	1	gene-S	missense_variant	gene-S	p.Ser316Phe
22514	T	157	-	3	C	1	1	gene-S	missense_variant	gene-S	p.Phe318Leu
22520	G	157	-	3	T	1	1	gene-S	missense_variant	gene-S	p.Val320Phe
22590	A	164	-	0	T	2	2	gene-S	missense_variant	gene-S	p.Asn343Ile
22593	C	165	-	0	A	1	1	gene-S	missense_variant	gene-S	p.Ala344Asp
22706	G	164	-	0	T	1	1	gene-S	missense_variant	gene-S	p.Val382Leu
22812	A	165	-	0	C	1	1	gene-S	missense_variant	gene-S	p.Lys417Thr
22813	G	156	-	0	T	10	10	gene-S	missense_variant	gene-S	p.Lys417Asn
22879	C	160	-	0	A	6	6	gene-S	missense_variant	gene-S	p.Asn439Lys
22917	T	155	-	1	G;A	8;1	9	gene-S	missense_variant;missense_variant	gene-S;gene-S	p.Leu452Arg;p.Leu452Gln
22941	A	164	-	0	T	1	1	gene-S	missense_variant	gene-S	p.Asn460Ile
22992	G	162	-	0	A	3	3	gene-S	missense_variant	gene-S	p.Ser477Asn
22995	C	158	-	0	A	7	7	gene-S	missense_variant	gene-S	p.Thr478Lys
23012	G	151	-	0	A	14	14	gene-S	missense_variant	gene-S	p.Glu484Lys
23031	T	164	-	0	C	1	1	gene-S	missense_variant	gene-S	p.Phe490Ser
23063	A	139	-	1	T	25	25	gene-S	missense_variant	gene-S	p.Asn501Tyr
23271	C	153	-	0	A	12	12	gene-S	missense_variant	gene-S	p.Ala570Asp
23328	C	164	-	0	G	1	1	gene-S	missense_variant	gene-S	p.Pro589Arg
23402	G	162	-	0	A	3	3	gene-S	missense_variant	gene-S	p.Asp614Asn
23403	A	67	-	0	G	98	98	gene-S	missense_variant	gene-S	p.Asp614Gly
23426	G	164	-	0	T	1	1	gene-S	missense_variant	gene-S	p.Val622Phe
23439	C	164	-	0	T	1	1	gene-S	missense_variant	gene-S	p.Ala626Val
23525	C	164	-	0	T	2	2	gene-S	missense_variant	gene-S	p.His655Tyr
23587	G	164	-	0	T	2	2	gene-S	missense_variant	gene-S	p.Gln675His
23604	C	139	-	0	G;A	10;17	27	gene-S	missense_variant;missense_variant	gene-S;gene-S	p.Pro681Arg;p.Pro681His
23606	C	163	-	0	T	3	3	gene-S	missense_variant	gene-S	p.Arg682Trp
23616	G	165	-	0	A	1	1	gene-S	missense_variant	gene-S	p.Arg685His
23627	A	165	-	0	C	1	1	gene-S	missense_variant	gene-S	p.Ser689Arg
23664	C	156	-	0	T	10	10	gene-S	missense_variant	gene-S	p.Ala701Val
23709	C	153	-	0	T	13	13	gene-S	missense_variant	gene-S	p.Thr716Ile
23756	A	165	-	0	G	1	1	gene-S	missense_variant	gene-S	p.Thr732Ala
24095	G	164	-	0	T	1	1	gene-S	missense_variant	gene-S	p.Ala845Ser
24099	C	164	-	0	T	1	1	gene-S	missense_variant	gene-S	p.Ala846Val
24138	C	164	-	0	A	1	1	gene-S	missense_variant	gene-S	p.Thr859Asn
24147	C	164	-	0	A	1	1	gene-S	missense_variant	gene-S	p.Pro862Gln
24168	T	162	-	1	G	1	1	gene-S	missense_variant	gene-S	p.Met869Arg
24197	G	159	-	2	T	1	1	gene-S	missense_variant	gene-S	p.Ala879Ser
24374	C	158	-	2	T	2	2	gene-S	missense_variant	gene-S	p.Leu938Phe
24410	G	160	-	0	A	6	6	gene-S	missense_variant	gene-S	p.Asp950Asn
24506	T	154	-	0	G	11	11	gene-S	missense_variant	gene-S	p.Ser982Ala
24642	C	163	-	0	T	2	2	gene-S	missense_variant	gene-S	p.Thr1027Ile
24680	G	163	-	0	T	2	2	gene-S	missense_variant	gene-S	p.Val1040Phe
24774	A	165	-	0	T	1	1	gene-S	missense_variant	gene-S	p.Gln1071Leu
24820	A	164	-	0	T	2	2	gene-S	missense_variant	gene-S	p.Lys1086Asn
24836	G	165	-	0	A	1	1	gene-S	missense_variant	gene-S	p.Glu1092Lys
24863	C	165	-	0	T	1	1	gene-S	missense_variant	gene-S	p.His1101Tyr
24872	G	165	-	0	T	1	1	gene-S	missense_variant	gene-S	p.Val1104Leu
24914	G	153	-	0	C	13	13	gene-S	missense_variant	gene-S	p.Asp1118His
25046	C	165	-	0	T	1	1	gene-S	missense_variant	gene-S	p.Pro1162Ser
25088	G	162	-	0	T	3	3	gene-S	missense_variant	gene-S	p.Val1176Phe
25163	C	164	-	0	A	1	1	gene-S	missense_variant	gene-S	p.Gln1201Lys
25234	G	164	-	0	T	1	1	gene-S	missense_variant	gene-S	p.Leu1224Phe
25244	G	163	-	0	T	2	2	gene-S	missense_variant	gene-S	p.Val1228Leu
25245	T	164	-	0	C	1	1	gene-S	missense_variant	gene-S	p.Val1228Ala
25273	G	164	-	0	T	1	1	gene-S	missense_variant	gene-S	p.Met1237Ile
25317	C	165	-	0	T	1	1	gene-S	missense_variant	gene-S	p.Ser1252Phe
25327	A	165	-	0	C	1	1	gene-S	missense_variant	gene-S	p.Lys1255Asn
25396	G	165	-	0	T	1	1	gene-ORF3a	missense_variant	gene-ORF3a	p.Asp2Tyr
25402	T	165	-	0	C	1	1	gene-ORF3a	missense_variant	gene-ORF3a	p.Phe4Leu
25411	A	163	-	0	C	3	3	gene-ORF3a	missense_variant	gene-ORF3a	p.Ile7Leu
25427	C	161	-	0	T	5	5	gene-ORF3a	missense_variant	gene-ORF3a	p.Thr12Ile
25429	G	165	-	0	T	1	1	gene-ORF3a	missense_variant	gene-ORF3a	p.Val13Leu
25469	C	160	-	0	T	6	6	gene-ORF3a	missense_variant	gene-ORF3a	p.Ser26Leu
25501	A	165	-	0	G	1	1	gene-ORF3a	missense_variant	gene-ORF3a	p.Ile37Val
25563	G	133	-	0	T	33	33	gene-ORF3a	missense_variant	gene-ORF3a	p.Gln57His
25613	C	165	-	0	T	1	1	gene-ORF3a	missense_variant	gene-ORF3a	p.Ser74Phe
25650	G	165	-	0	T	1	1	gene-ORF3a	missense_variant	gene-ORF3a	p.Leu86Phe
25682	T	161	-	0	C	1	1	gene-ORF3a	missense_variant	gene-ORF3a	p.Val97Ala
25687	G	159	-	0	T	3	3	gene-ORF3a	missense_variant	gene-ORF3a	p.Ala99Ser
25691	G	161	-	0	A	1	1	gene-ORF3a	missense_variant	gene-ORF3a	p.Gly100Asp
25720	G	161	-	0	T	1	1	gene-ORF3a	missense_variant	gene-ORF3a	p.Ala110Ser
25740	G	161	-	0	T	1	1	gene-ORF3a	missense_variant	gene-ORF3a	p.Gln116His
25771	C	161	-	0	T	1	1	gene-ORF3a	missense_variant	gene-ORF3a	p.Leu127Phe
25785	G	160	-	0	T	2	2	gene-ORF3a	missense_variant	gene-ORF3a	p.Trp131Cys
25793	G	161	-	0	T	1	1	gene-ORF3a	missense_variant	gene-ORF3a	p.Arg134Leu
25817	A	161	-	0	G	1	1	gene-ORF3a	missense_variant	gene-ORF3a	p.Asp142Gly
25831	C	160	-	0	T	2	2	gene-ORF3a	missense_variant	gene-ORF3a	p.Leu147Phe
25855	G	160	-	0	T	1	1	gene-ORF3a	missense_variant	gene-ORF3a	p.Asp155Tyr
25904	C	152	-	0	T	13	13	gene-ORF3a	missense_variant	gene-ORF3a	p.Ser171Leu
25919	C	164	-	0	T	1	1	gene-ORF3a	missense_variant	gene-ORF3a	p.Thr176Ile
25947	G	164	-	0	T	1	1	gene-ORF3a	missense_variant	gene-ORF3a	p.Gln185His
25974	A	162	-	0	C	3	3	gene-ORF3a	missense_variant	gene-ORF3a	p.Glu194Asp
25979	G	164	-	0	T	1	1	gene-ORF3a	missense_variant	gene-ORF3a	p.Gly196Val
26049	G	164	-	0	T	1	1	gene-ORF3a	missense_variant	gene-ORF3a	p.Leu219Phe
26060	C	163	-	0	T	2	2	gene-ORF3a	missense_variant	gene-ORF3a	p.Thr223Ile
26062	G	161	-	0	T	4	4	gene-ORF3a	missense_variant	gene-ORF3a	p.Gly224Cys
26063	G	163	-	0	T	2	2	gene-ORF3a	missense_variant	gene-ORF3a	p.Gly224Val
26065	G	164	-	0	T	1	1	gene-ORF3a	missense_variant	gene-ORF3a	p.Val225Phe
26144	G	157	-	0	T	8	8	gene-ORF3a	missense_variant	gene-ORF3a	p.Gly251Val
26149	T	163	-	0	C	2	2	gene-ORF3a	missense_variant	gene-ORF3a	p.Ser253Pro
26161	A	161	-	2	T;G	1;1	2	gene-ORF3a	missense_variant;missense_variant	gene-ORF3a;gene-ORF3a	p.Asn257Tyr;p.Asn257Asp
26314	G	165	-	0	T	1	1	gene-E	missense_variant	gene-E	p.Val24Leu
26335	C	164	-	0	A	1	1	gene-E	missense_variant	gene-E	p.Leu31Ile
26342	T	164	-	0	C	1	1	gene-E	missense_variant	gene-E	p.Ile33Thr
26360	T	162	-	0	C	3	3	gene-E	missense_variant	gene-E	p.Leu39Ser
26372	G	164	-	0	A	1	1	gene-E	missense_variant	gene-E	p.Cys43Tyr
26428	G	164	-	0	T	1	1	gene-E	missense_variant	gene-E	p.Val62Phe
26456	C	155	-	0	T	10	10	gene-E	missense_variant	gene-E	p.Pro71Leu
26530	A	164	-	0	G	2	2	gene-M	missense_variant	gene-M	p.Asp3Gly
26533	C	165	-	0	T	1	1	gene-M	missense_variant	gene-M	p.Ser4Phe
26635	C	164	-	0	T	1	1	gene-M	missense_variant	gene-M	p.Ala38Val
26637	T	164	-	0	G	1	1	gene-M	missense_variant	gene-M	p.Tyr39Asp
26763	G	164	-	0	T	1	1	gene-M	missense_variant	gene-M	p.Ala81Ser
26767	T	158	-	0	C	7	7	gene-M	missense_variant	gene-M	p.Ile82Thr
26842	G	165	-	0	A	1	1	gene-M	missense_variant	gene-M	p.Arg107His
26895	C	163	-	0	T	2	2	gene-M	missense_variant	gene-M	p.His125Tyr
27114	C	165	-	0	T	1	1	gene-M	missense_variant	gene-M	p.Arg198Cys
27224	A	163	-	0	C	1	1	gene-ORF6	missense_variant	gene-ORF6	p.Gln8Pro
27440	A	164	-	0	T	1	1	gene-ORF7a	missense_variant	gene-ORF7a	p.Glu16Val
27443	T	164	-	0	C	1	1	gene-ORF7a	missense_variant	gene-ORF7a	p.Leu17Pro
27463	G	163	-	0	T	2	2	gene-ORF7a	missense_variant	gene-ORF7a	p.Val24Phe
27503	C	160	-	0	T	5	5	gene-ORF7a	missense_variant	gene-ORF7a	p.Ser37Phe
27611	A	150	-	2	C	1	1	gene-ORF7a	missense_variant	gene-ORF7a	p.His73Pro
27616	T	151	-	1	C	1	1	gene-ORF7a	missense_variant	gene-ORF7a	p.Tyr75His
27622	T	151	-	1	A	1	1	gene-ORF7a	missense_variant	gene-ORF7a	p.Leu77Ile
27623	T	151	-	1	C	1	1	gene-ORF7a	missense_variant	gene-ORF7a	p.Leu77Ser
27629	C	152	-	1	T	1	1	gene-ORF7a	missense_variant	gene-ORF7a	p.Ala79Val
27632	G	151	-	1	T	1	1	gene-ORF7a	missense_variant	gene-ORF7a	p.Arg80Ile
27634	T	152	-	1	A	1	1	gene-ORF7a	missense_variant	gene-ORF7a	p.Ser81Thr
27638	T	145	-	1	C	7	7	gene-ORF7a	missense_variant	gene-ORF7a	p.Val82Ala
27659	G	153	-	1	A	1	1	gene-ORF7a	missense_variant	gene-ORF7a	p.Arg89Lys
27739	C	152	-	1	T	1	1	gene-ORF7a	missense_variant	gene-ORF7a	p.Leu116Phe
27752	C	148	-	1	T	6	6	gene-ORF7a	missense_variant	gene-ORF7a	p.Thr120Ile
27897	A	164	-	0	C	1	1	gene-ORF8	missense_variant	gene-ORF8	p.Lys2Gln
27964	C	163	-	0	T	1	1	gene-ORF8	missense_variant	gene-ORF8	p.Ser24Leu
27982	C	163	-	0	T	1	1	gene-ORF8	missense_variant	gene-ORF8	p.Pro30Leu
28048	G	152	-	0	T	12	12	gene-ORF8	missense_variant	gene-ORF8	p.Arg52Ile
28077	G	152	-	0	C	12	12	gene-ORF8	missense_variant	gene-ORF8	p.Val62Leu
28085	G	163	-	0	T	1	1	gene-ORF8	missense_variant	gene-ORF8	p.Glu64Asp
28093	C	162	-	0	T	2	2	gene-ORF8	missense_variant	gene-ORF8	p.Ser67Phe
28111	A	152	-	0	G	12	12	gene-ORF8	missense_variant	gene-ORF8	p.Tyr73Cys
28144	T	132	-	0	C	32	32	gene-ORF8	missense_variant	gene-ORF8	p.Leu84Ser
28167	G	161	-	0	A	3	3	gene-ORF8	missense_variant	gene-ORF8	p.Glu92Lys
28201	C	164	-	0	G	1	1	gene-ORF8	missense_variant	gene-ORF8	p.Ser103Trp
28204	T	164	-	0	C	1	1	gene-ORF8	missense_variant	gene-ORF8	p.Phe104Ser
28236	C	164	-	0	T	1	1	gene-ORF8	missense_variant	gene-ORF8	p.Arg115Cys
28242	G	162	-	0	T	1	1	gene-ORF8	missense_variant	gene-ORF8	p.Val117Phe
28280	G	153	-	0	C	12	12	gene-N	missense_variant	gene-N	p.Asp3His
28281	A	153	-	0	T	12	12	gene-N	missense_variant	gene-N	p.Asp3Val
28282	T	153	-	0	A	12	12	gene-N	missense_variant	gene-N	p.Asp3Glu
28310	C	164	-	0	T	1	1	gene-N	missense_variant	gene-N	p.Pro13Ser
28311	C	163	-	0	T	2	2	gene-N	missense_variant	gene-N	p.Pro13Leu
28337	G	164	-	0	A	1	1	gene-N	missense_variant	gene-N	p.Asp22Asn
28340	T	162	-	0	C	3	3	gene-N	missense_variant	gene-N	p.Ser23Pro
28461	A	160	-	0	G	6	6	gene-N	missense_variant	gene-N	p.Asp63Gly
28512	C	164	-	0	G	2	2	gene-N	missense_variant	gene-N	p.Pro80Arg
28541	G	165	-	0	T	1	1	gene-N	missense_variant	gene-N	p.Ala90Ser
28628	G	165	-	0	C	1	1	gene-N	missense_variant	gene-N	p.Ala119Pro
28647	C	165	-	0	T	1	1	gene-N	missense_variant	gene-N	p.Ala125Val
28677	C	163	-	0	T	3	3	gene-N	missense_variant	gene-N	p.Thr135Ile
28690	G	165	-	0	T	1	1	gene-N	missense_variant	gene-N	p.Leu139Phe
28703	G	165	-	0	C	1	1	gene-N	missense_variant	gene-N	p.Asp144His
28725	C	164	-	0	T	2	2	gene-N	missense_variant	gene-N	p.Pro151Leu
28739	G	164	-	0	T	2	2	gene-N	missense_variant	gene-N	p.Ala156Ser
28826	C	162	-	0	T	2	2	gene-N	missense_variant	gene-N	p.Arg185Cys
28854	C	161	-	0	T	3	3	gene-N	missense_variant	gene-N	p.Ser194Leu
28863	C	163	-	0	T	1	1	gene-N	missense_variant	gene-N	p.Ser197Leu
28877	A	162	-	0	T	2	2	gene-N	missense_variant	gene-N	p.Ser202Cys
28878	G	158	-	0	A;C	4;2	6	gene-N	missense_variant;missense_variant	gene-N;gene-N	p.Ser202Asn;p.Ser202Thr
28881	G	112	-	0	T;A	6;46	52	gene-N	missense_variant;missense_variant	gene-N;gene-N	p.Arg203Met;p.Arg203Lys
28883	G	119	-	0	C	45	45	gene-N	missense_variant	gene-N	p.Gly204Arg
28884	G	163	-	0	C	1	1	gene-N	missense_variant	gene-N	p.Gly204Ala
28887	C	146	-	0	T	18	18	gene-N	missense_variant	gene-N	p.Thr205Ile
28892	C	163	-	0	T	1	1	gene-N	missense_variant	gene-N	p.Pro207Ser
28899	G	163	-	0	C	1	1	gene-N	missense_variant	gene-N	p.Arg209Thr
28903	G	162	-	0	T	2	2	gene-N	missense_variant	gene-N	p.Met210Ile
28913	G	163	-	0	T	1	1	gene-N	missense_variant	gene-N	p.Gly214Cys
28916	G	159	-	0	T	5	5	gene-N	missense_variant	gene-N	p.Gly215Cys
28932	C	156	-	0	T	8	8	gene-N	missense_variant	gene-N	p.Ala220Val
28972	A	163	-	0	C	1	1	gene-N	missense_variant	gene-N	p.Lys233Asn
28975	G	160	-	0	T;C	1;3	4	gene-N	missense_variant;missense_variant	gene-N;gene-N	p.Met234Ile;p.Met234Ile
28977	C	152	-	0	T	12	12	gene-N	missense_variant	gene-N	p.Ser235Phe
29024	G	165	-	0	T	1	1	gene-N	missense_variant	gene-N	p.Ala251Ser
29025	C	165	-	0	T	1	1	gene-N	missense_variant	gene-N	p.Ala251Val
29140	G	164	-	0	T	1	1	gene-N	missense_variant	gene-N	p.Gln289His
29195	G	164	-	0	T	1	1	gene-N	missense_variant	gene-N	p.Ala308Ser
29303	C	165	-	0	T	1	1	gene-N	missense_variant	gene-N	p.Pro344Ser
29315	G	164	-	0	C	2	2	gene-N	missense_variant	gene-N	p.Asp348His
29317	T	165	-	0	A	1	1	gene-N	missense_variant	gene-N	p.Asp348Glu
29370	C	165	-	0	T	1	1	gene-N	missense_variant	gene-N	p.Thr366Ile
29399	G	158	-	0	A	3	3	gene-N	missense_variant	gene-N	p.Ala376Thr
29402	G	155	-	0	T	6	6	gene-N	missense_variant	gene-N	p.Asp377Tyr
29413	A	160	-	0	T	1	1	gene-N	missense_variant	gene-N	p.Gln380His
29426	A	160	-	0	G	1	1	gene-N	missense_variant	gene-N	p.Arg385Gly
29447	G	160	-	0	T	1	1	gene-N	missense_variant	gene-N	p.Val392Leu
29483	T	162	-	0	G	1	1	gene-N	missense_variant	gene-N	p.Ser404Ala
29620	G	163	-	0	T	1	1	gene-ORF10	missense_variant	gene-ORF10	p.Met21Ile
29645	G	156	-	0	T	8	8	gene-ORF10	missense_variant	gene-ORF10	p.Val30Leu
29662	T	163	-	0	G	1	1	gene-ORF10	missense_variant	gene-ORF10	p.Phe35Leu
29664	A	161	-	0	G	1	1	gene-ORF10	missense_variant	gene-ORF10	p.Asn36Ser
