# Supplementary material for: Analysis of Clinical Characteristics and Virus Strains Variation of Patients Infected With SARS-CoV-2 in Jiangsu Province—A Retrospective Study
Source: Front Public Health. 2021 Dec 24;9:791600. doi: 10.3389/fpubh.2021.791600 (PMC8739897; doi:10.3389/fpubh.2021.791600)
Supplement: Supplementary file 2 [file Table_2.XLSX]

## Sheet: Correlation analysis 
SNP		cor	pvalue
23403		0.285612	0.000191444
23012		-0.275976	0.000319455
21801		0.252511	0.00103019
22813		0.252511	0.00103019
23664		0.252511	0.00103019
21641		0.22047	0.00431309
22227		0.196771	0.0110552
22520		0.160873	0.038401
22508		-0.159746	0.0397962
21641	1	G	154	-	T	10	gene-S	gene-S	p.Ala27Ser
21801	1	A	156	-	C	10	gene-S	gene-S	p.Asp80Ala
22227	1	C	153	-	T	9	gene-S	gene-S	p.Ala222Val
22508	1	T	156	-	A	1	gene-S	gene-S	p.Ser316Thr
22520	1	G	157	-	T	1	gene-S	gene-S	p.Val320Phe
22813	1	G	156	-	T	10	gene-S	gene-S	p.Lys417Asn
23012	1	G	151	-	A	14	gene-S	gene-S	p.Glu484Lys
23403	1	A	67	-	G	98	gene-S	gene-S	p.Asp614Gly
23664	1	C	156	-	T	10	gene-S	gene-S	p.Ala701Val
